# Supplementary material for: Accuracy of Frozen Section Biopsy in the Diagnosis of Endometrial Cancer: A Systematic Review and Meta-Analysis
Source: Cancers (Basel). 2024 Mar 19;16(6):1200. doi: 10.3390/cancers16061200 (PMC10969579; doi:10.3390/cancers16061200)
Supplement: Supplementary file 1 [file cancers-16-01200-s001.zip]

Archive with 1 entries (1 files):
- cancers-2891037-supplementary.pdf
